# Supplementary material for: Assessment of the Impact of the COVID-19 Pandemic on the Pro-Health Behavior of Poles
Source: Int J Environ Res Public Health. 2022 Jan 24;19(3):1299. doi: 10.3390/ijerph19031299 (PMC8835032; doi:10.3390/ijerph19031299)
Supplement: Supplementary file 1 [file ijerph-19-01299-s001.zip]

Archive with 1 entries (1 files):
- ijerph-1540352-supplementary.pdf
